# Supplementary material for: Identification of Genomic Safe Harbors in the Anhydrobiotic Cell Line, Pv11
Source: Genes (Basel). 2022 Feb 24;13(3):406. doi: 10.3390/genes13030406 (PMC8949610; doi:10.3390/genes13030406)
Supplement: Supplementary file 1 [file genes-13-00406-s001.zip]

Archive with 1 entries (1 files):
- genes-1607004-supplementary.pdf
